# Supplementary material for: NTRK Gene Fusions in Solid Tumors and TRK Inhibitors: A Systematic Review of Case Reports and Case Series
Source: J Pers Med. 2022 Nov 2;12(11):1819. doi: 10.3390/jpm12111819 (PMC9695027; doi:10.3390/jpm12111819)
Supplement: Supplementary file 1 [file jpm-12-01819-s001.zip]

Archive with 2 entries (2 files):
- Suppl. Mat. 1_PRISMA_2020_checklist.pdf
- Supplementary Material 2_20221025.pdf
